# Supplementary material for: Co-Designing a Web-Based, Gamified, Auditory–Cognitive Dual-Task Training System for Older Adults with Hearing Loss
Source: Healthcare (Basel). 2025 Nov 15;13(22):2926. doi: 10.3390/healthcare13222926 (PMC12652463; doi:10.3390/healthcare13222926)
Supplement: Supplementary file 1 [file healthcare-13-02926-s001.zip]

Archive with 1 entries (1 files):
- healthcare-3891995-supplementary.pdf
